# Supplementary material for: Microbial Composition Change and Heavy Metal Accumulation in Response to Organic Fertilization Reduction in Greenhouse Soil
Source: Microorganisms. 2025 Jan 18;13(1):203. doi: 10.3390/microorganisms13010203 (PMC11767376; doi:10.3390/microorganisms13010203)
Supplement: Supplementary file 1 [file microorganisms-13-00203-s001.zip]

Archive with 1 entries (1 files):
- microorganisms-3421046-SI.pdf
